# Supplementary material for: The Co-Evolution of Fairness Preferences and Costly Punishment
Source: PLoS One. 2013 Mar 20;8(3):e54308. doi: 10.1371/journal.pone.0054308 (PMC3603958; doi:10.1371/journal.pone.0054308)
Supplement: Appendix S1 — (TEX) [file pone.0054308.s001.tex]

\documentclass[10pt]{article}
\usepackage{xr}
\externaldocument{EVOPLOSONE4}
\usepackage{graphicx}
\usepackage{amsmath}
\usepackage{amssymb}
\usepackage{cite}
\usepackage{color}
\usepackage[labelfont=bf,labelsep=period,justification=raggedright]{caption}

\topmargin 0.0cm
\oddsidemargin 0.5cm
\evensidemargin 0.5cm
\textwidth 16cm
\textheight 21cm

\makeatletter
\renewcommand{\@biblabel}[1]{\quad#1.}
\makeatother
\bibliographystyle{plos2009}
\pagestyle{myheadings}

\begin{document}

\section*{Appendix S1}


\begin{itemize}
\item The evolutionary barrier visible in figure \ref{aptsim:fig:kevolve_1} can also be observed in figure
\ref{aptsim:fig:kevolve_1b-d} (left), showing the higher rate of
deaths/births in the range $~0.125<k<~0.2$. This is indicated by a
brighter shape of grey. Figure \ref{aptsim:fig:kevolve_1b-d} (center) depicts the value of the boolean condition $\hat{q}_C$ on a group level across time, i.e. it
quantifies whether all 4 agents per group are satisfied with their
realized P\&L and the ratio of their contributions in a way that
$\hat{q}_C$ becomes \emph{false} (the agents are ``happy''). If this
applies, no adaptation is performed by the agents, i.e. the agents remain stable in their behavior. For values of $k<~0.125$, this is clearly not the case, causing $k_i(t)$ and $m_i(t)$ to continuously evolve. In addition, figure
\ref{aptsim:fig:kevolve_1b-d} (right) reveals that the agents' survival
condition, i.e. P\&L-consumption$\ge 0$, is only constantly
satisfied for levels of the propensity to punish $k>~0.2$, while it
continuously alternates between positive and negative values below
this boundary level.
\item Figures \ref{aptsim:fig:kevolve_2_A} to \ref{aptsim:fig:kevolve_2_G}
present an overview of the micro-dynamics of the remaining self- and
other-regarding preferences (dynamics A,B,D-G). The three subplots
show the evolution of the propensity to punish $k$ (y-axis) over 5
million time steps (x-axis) (sample shown every 100 steps) resulting
from 8 system realizations with a total of 32 agents in 8 groups. In left
subplot, the shade of grey indicates the evolution of the
wealth. The center subplot depicts if the other-regarding preferences
condition $\hat{q}_{A,B,D,E,F,G}$ is true or false for a given
group. The subplot on the right shows the positiveness/negativeness of the
difference between P\&L and consumption in each period and for each
of the 32 agents.

A closer look on the micro-behavior data presented in the figures
\ref{aptsim:fig:kevolve_2_A}-\ref{aptsim:fig:kevolve_2_G} reveals
that the evolutionary dynamics A,B and D-F make agents not to
converge to a evolutionary stable and stationary propensity to punish.

Figures \ref{aptsim:fig:kevolve_2_A} and
\ref{aptsim:fig:kevolve_2_D} reveal that preferences of symmetric
inequity aversion and advantageous inequity aversion (dynamics A and
D) make agents to quickly explore values $k>0.125$. In contrast to
disadvantageous inequity aversion (dynamic C), the conditions
$\hat{q}_A$ and $\hat{q}_D$ can not permanently be resolved to
\emph{false} for $k>0.125$. In addition, there exists no unique
equilibrium with respect to the fitness, for values of $k$ larger
than 0.2 as shown in figures \ref{aptsim:fig:kevolve_2_A} (left) and
\ref{aptsim:fig:kevolve_2_D} (left). This causes adaptation and
evolutionary selection to operate continuously. As a consequence,
the populations continue to evolve without achieving a stable
evolutionary state.
Altruistic punishment also originates in the three analyzed variants
of inequality aversion (dynamics B, E and F). Figures
\ref{aptsim:fig:kevolve_2_B}, \ref{aptsim:fig:kevolve_2_E} and
\ref{aptsim:fig:kevolve_2_F} suggest that survival and fertility
selection operate in the opposite direction to the inequality
aversion preferences, keeping agents away from achieving a potential
stable state. While $\hat{q}_B$ can only become \emph{false} for
$k<0.2$, agents with $k \gg 0.2$ outperform those with a smaller
propensity to punish as indicated by brighter shades of grey for $k
\gg 0.2$ in figures \ref{aptsim:fig:kevolve_2_B} (left),
\ref{aptsim:fig:kevolve_2_E} (left) and \ref{aptsim:fig:kevolve_2_F}(left).
This leads to an evolutionary dynamic with no statistically
stationary behavior and thus results in a heterogeneous population
of agents with respect to $k$.

Purely self-regarding and selfish-acting agents (dynamic G) do not
evolve a significant level of propensity to punish. Figure
\ref{aptsim:fig:kevolve_2_G} (left) reveals the existence of a single
attraction point $k=0$ indicated by brighter grey tones towards this
value that lasts for the entire simulation. The purely
self-regarding and selfish adaptation condition $\hat{q}_G$ does not
allow agents to achieve an evolutionary stable state in the range of
$0<k<0.2$, as can be observed in figure
\ref{aptsim:fig:kevolve_2_G} (center). As with the inequality aversion
preferences, evolutionary selection, with its attraction point at
$k=0$, works in the opposite direction to the adaptation condition
G. This results in a population of agents that stay in an
evolutionary non-stable range of $0<k<0.2$.
\end{itemize}

\end{document} 
